# Supplementary material for: Typical Fluorescent Sensors Exploiting Molecularly Imprinted Hydrogels for Environmentally and Medicinally Important Analytes Detection
Source: Gels. 2021 Jun 8;7(2):67. doi: 10.3390/gels7020067 (PMC8293044; doi:10.3390/gels7020067)
Supplement: Supplementary file 1 [file gels-07-00067-s001.zip]

Archive with 1 entries (1 files):
- gels-1230577-supplementary.pdf
